# Supplementary material for: Potential Antidiabetic Activity of Apis mellifera Propolis Extraction Obtained with Ultrasound
Source: Foods. 2024 Jan 22;13(2):348. doi: 10.3390/foods13020348 (PMC10815508; doi:10.3390/foods13020348)
Supplement: Supplementary file 1 [file foods-13-00348-s001.zip]

Archive with 1 entries (1 files):
- foods-2740496-supplementary.pdf
